# Supplementary material for: How Do Polymer Coatings Affect the Growth and Bacterial Population of a Biofilm Formed by Total Human Salivary Bacteria?—A Study by 16S-RNA Sequencing
Source: Microorganisms. 2021 Jul 1;9(7):1427. doi: 10.3390/microorganisms9071427 (PMC8304871; doi:10.3390/microorganisms9071427)
Supplement: Supplementary file 1 [file microorganisms-09-01427-s001.zip]

Archive with 1 entries (1 files):
- microorganisms-1188596-supplementary.pdf
